# Supplementary material for: Inertial measurement unit technology for gait detection: a comprehensive evaluation of gait traits in two Italian horse breeds
Source: Front Vet Sci. 2024 Oct 16;11:1459553. doi: 10.3389/fvets.2024.1459553 (PMC11521968; doi:10.3389/fvets.2024.1459553)
Supplement: Supplementary file 1 [file Data_Sheet_1.csv]

horse	pt	breed	year_birth	sex	age_trial	date_trial	stride_frequency_walk	stride_regularity_walk	stride_frequency_trot	stride_regularity_trot	stride_frequency_canter	stride_regularity_canter	elevation_walk	elevation_trot	elevation_canter	symmetry	heart_rate_walk	heart_rate_trot	heart_rate_canter	speed_walk	speed_trot	speed_canter	heigh_withers	training_level	shoeing	rider
45	pt	Bardigiano	2016	2	4	2020	51.43	2.35	89.42	5.13	99.6	NA	2.15	6.6	13.71	NA	84.13	108.75	139.39	NA	NA	NA	142	3	2	3
47	pt	Bardigiano	2016	2	4	2020	51.52	5.14	92.6	7.88	NA	NA	2.32	6.14	NA	NA	81.29	118.09	NA	NA	NA	NA	139	3	2	3
48	pt	Bardigiano	2016	2	4	2020	50.22	2.17	88.65	3.38	89	9.02	2.79	7.77	16.14	NA	87.24	119.79	169.03	NA	NA	NA	147	3	2	3
49	pt	Bardigiano	2017	2	3	2020	53.03	4.05	91.03	5.01	82	7.46	2.01	6.11	14.02	NA	93.79	123.4	159.51	NA	NA	NA	144.5	3	2	3
50	pt	Bardigiano	2017	2	3	2020	53.78	4.18	91.58	4.97	107	1.46	2.25	6.84	13.7	NA	86.08	123.27	156.28	NA	NA	NA	141	3	2	3
67	pt	Bardigiano	2016	2	4	2020	50.73	3.92	88.66	6.4	108.4	NA	2.2	7.49	15.77	NA	69.35	112.81	142.34	NA	NA	NA	147	3	2	3
68	pt	Bardigiano	2017	2	3	2020	50.99	2.58	88.93	6.18	109.74	6.99	2.03	6.82	15.19	NA	81.58	120.45	143.83	NA	NA	NA	145.5	3	2	3
3	pt	Bardigiano	2017	2	3	2020	50.23	2.03	93.71	5.87	110.88	0.74	2.86	7.34	17.76	4.57	119.15	142.51	159.64	NA	NA	NA	140	3	2	3
4	pt	Bardigiano	2017	2	3	2020	50.04	1.86	97.75	5.83	109.27	5.73	3.35	7.86	16.41	5.06	90.18	131.43	NA	NA	NA	NA	146	3	2	3
18	pt	Bardigiano	2017	2	3	2020	47.82	0.75	95.4	4.44	98.11	2.3	2.93	6.93	16.34	6.47	95.26	141.19	134.05	NA	NA	NA	142	3	2	3
19	pt	Bardigiano	2016	2	4	2020	52.43	2.87	97.66	5.99	82	NA	3.53	6.63	13.26	6.5	96.52	146.77	164.89	NA	NA	NA	142	3	2	3
26	pt	Bardigiano	2017	2	3	2020	52.36	4.97	95.18	5.85	86.83	NA	2.47	6.59	13.99	7.02	90.13	135.42	174.6	NA	NA	NA	147	3	2	3
29	pt	Bardigiano	2017	2	3	2020	50.58	3.51	93.67	5.02	81	NA	2.74	6.83	14.94	7.23	109.29	131.12	157.77	NA	NA	NA	147	3	2	3
69	pt	Bardigiano	2017	2	3	2020	53.41	1.81	99.05	5.46	83.29	5.61	2.98	6.92	13.66	NA	93.84	127.21	162.16	NA	NA	NA	144.5	3	2	3
85	pt	Bardigiano	2016	2	4	2020	50.5	1.75	98.95	5.78	86.92	2.31	2.88	6.16	14.6	NA	86.59	129.31	109.69	NA	NA	NA	142.5	3	2	3
109	no	Bardigiano	2015	2	6	2021	46.75	5.64	84.94	6.21	106.09	6.3	2.5	8.6	20.01	7.986363636	96.11	133.44	160.79	1.3	3.08	4.79	140	2	1	4
1	no	Bardigiano	2015	2	6	2021	48.08	4.33	88.97	6.08	97.03	NA	2.68	5.36	13.8	3.29	93.15	111.54	151.2	1.86	3.38	3.03	147	3	1	3
6	no	Bardigiano	2018	1	3	2021	49.76	6.61	88.19	5.9	95.8	NA	1.52	6.09	13.92	5.26	98.5	139.44	171.81	1.37	3.16	4.23	142.5	3	2	3
22	no	Bardigiano	2016	2	5	2021	46.4	5.01	87.98	4.24	97.59	NA	1.86	5.24	15.55	6.69	70.29	100.65	136.87	1.6	2.96	3.91	142.5	3	3	2
24	no	Bardigiano	2016	2	5	2021	51.93	4.37	87.59	6.33	107.51	NA	1.46	5.38	14.59	6.77	80.63	138.69	146.94	1.31	2.74	4.33	146	1	1	4
27	no	Bardigiano	2009	2	12	2021	48.02	7.12	87.42	7.2	112	3.42	1.57	6.02	17.79	7.08	85.75	115.03	147.44	1.4	2.92	3.87	145	2	1	4
30	no	Bardigiano	2004	2	17	2021	50.89	5.03	90.17	7.04	109.21	NA	1.13	4.69	13.27	7.53	69.44	99.26	130.66	1.29	2.36	3.71	142	2	1	4
31	no	Bardigiano	2016	2	5	2021	50.42	3.63	89.37	6.19	104.13	NA	1.78	6.21	17.2	7.55	81.51	NA	NA	1.54	3.26	3.42	147	2	3	2
34	no	Bardigiano	2016	2	5	2021	51.82	2.78	89.35	6.59	110.68	NA	1.73	5.79	13.94	7.71	83.24	129.41	NA	1.77	3.14	4.6	144.5	2	3	3
35	no	Bardigiano	2010	2	11	2021	53.73	0.28	95.83	5.31	79.63	3.88	3.27	4.63	12.17	7.71	89.89	149.57	130.38	1.87	3.71	4.19	138	2	3	2
39	no	Bardigiano	2010	1	11	2021	51.83	6.14	85.18	6.06	108.02	NA	1.7	7.59	15.38	8.07	66.28	89.84	123.55	1.43	3.32	3.86	NA	2	1	4
42	no	Bardigiano	2006	2	15	2021	51.32	4.9	94.27	6.6	102.93	NA	1.43	5.97	13.25	8.35	77.92	108.68	141.76	1.44	2.98	2.77	138	2	1	4
9	no	Bardigiano	2008	1	13	2021	53.29	4.65	83.61	5.83	106.4	1.2	2.64	6.21	14.95	5.91	NA	NA	NA	1.83	2.94	3.64	147	2	1	3
21	no	Bardigiano	2012	2	9	2021	43.25	0	89.86	5.43	94.96	NA	2.44	5.52	14.11	6.64	92.52	120.09	158.86	1.7	2.84	3.47	142	2	3	2
40	no	Bardigiano	2015	1	6	2021	51.36	3.96	88.02	6.89	110.18	5.19	2.1	7.24	16.18	8.08	76.03	113.18	111.59	1.43	2.75	3.71	141.5	3	2	2
8	no	Bardigiano	2007	1	14	2021	53.95	3.47	88.18	6.08	111.11	4.46	3.12	6.7	10.81	5.87	99.52	117.54	143.67	1.67	2.8	3.59	NA	3	3	2
11	no	Bardigiano	2002	1	19	2021	53.4	7.2	86.31	6.5	89.04	NA	2.52	5	9.82	6.04	105.37	118.5	168.87	1.6	2.35	3.22	140	2	3	4
17	no	Bardigiano	2009	2	12	2021	52.67	3.33	83.23	4.93	110.85	2.52	3.49	5.89	11.75	6.44	115.51	144.95	166.83	1.95	3	4.09	143	2	3	4
20	no	Bardigiano	2012	2	9	2021	53.31	0.81	88.54	4.11	107.44	3.5	3.1	4.68	13.4	6.62	110.81	133.8	170.15	2.06	2.67	3.76	141	4	3	4
33	no	Bardigiano	2015	2	6	2021	55.46	4.72	84.7	5.62	107.85	0.81	3.46	7.96	17.34	7.68	99.39	119.88	151.08	1.8	2.7	3.44	143	3	3	1
36	no	Bardigiano	2002	2	19	2021	48.95	5.69	84.45	6.52	107.75	3.08	2.12	6.03	10.72	7.84	95.89	125.81	157.95	1.57	2.64	3.11	139	3	3	3
37	no	Bardigiano	2015	1	6	2021	52.69	6.75	80.19	5.23	105.2	3.34	2.53	5.91	12.22	7.99	96.14	136.02	143.93	1.67	2.87	3.75	147	2	4	4
106	no	Bardigiano	2010	2	11	2021	49.04	0.97	87.74	5.99	103.02	NA	4.19	4.21	13.4	6.566666667	104.43	140.38	164.67	2.39	2.69	3.76	141	4	3	4
2	no	Bardigiano	2017	1	4	2021	56.14	6.8	87.01	6.83	106.06	5.68	2.53	7.68	17.85	4.55	78.83	106.58	133.44	1.62	2.67	3.77	148	3	2	3
5	no	Bardigiano	2014	1	7	2021	52.59	6.63	88.54	6.12	95.55	NA	3.56	5.66	15.54	5.07	82.1	107.41	138.44	1.65	2.81	3.12	NA	3	1	4
12	no	Bardigiano	2018	1	3	2021	52.73	2.6	89.94	4.95	101.42	NA	2.91	6.55	16.22	6.12	96.51	119.58	168.24	1.62	2.3	1.94	NA	2	1	3
15	no	Bardigiano	2011	1	10	2021	55.71	0	86.25	6.06	107.67	6.02	2.55	7.29	14.76	6.42	111.85	139.16	163.68	1.63	1.96	2.09	144	3	3	3
23	no	Bardigiano	2010	2	11	2021	53.2	3.81	87.74	4.95	93.54	NA	2.76	4.83	14.25	6.72	97.28	125.63	157.98	1.09	2.15	2.63	139	3	2	4
88	no	Bardigiano	2005	2	16	2021	54.6	3.82	89.35	6.04	109.15	NA	3.34	7	16.52	6.95	103.42	121.11	148.34	1.44	2.09	2.63	142	4	3	4
89	no	Bardigiano	2005	1	16	2021	54.78	6.42	84.89	7.12	106.59	7.47	2.66	8.01	15.55	7.133333333	85.98	110.89	119.96	1.54	2.26	2.09	136	4	3	4
90	no	Bardigiano	2012	2	9	2021	56.47	6.92	85.61	6.52	109.63	2.88	2.71	6.24	14.85	7.1	101.61	115.46	151.24	1.74	2.75	2.37	143	4	3	3
93	no	Bardigiano	2017	1	4	2021	55.09	5.11	93.28	7.13	88.08	NA	3.13	5.2	13.96	6.857142857	101.64	127.34	169.23	1.57	2.66	2.76	146.5	2	2	3
103	no	Bardigiano	2004	2	17	2021	56.48	5.21	87.41	7.42	108.03	0.42	2.25	6.8	14.03	8.466666667	104.14	135.52	160.52	1.35	1.98	2.45	137	4	3	4
104	no	Bardigiano	2007	1	14	2021	56.69	7.39	88.61	6.84	111.04	4.67	2.17	6.7	14.48	7.939035088	72.83	108.4	126.95	1.36	2.31	2.5	NA	4	3	4
107	no	Bardigiano	2013	1	8	2021	52.38	0.06	89.26	5.97	108.34	7.6	4.72	7.16	16.76	7.1	85.34	115.37	127.25	1.36	2.28	2.26	146.5	3	3	2
108	no	Bardigiano	2008	1	13	2021	55.22	7.92	87.16	5.93	112.15	7.88	2.7	6.86	14.07	7.7875	78.46	112.59	127.29	1.28	1.92	2.05	147	2	3	1
13	no	Bardigiano	2012	2	9	2021	55.61	7.52	87.66	3.96	85.82	NA	1.89	5.73	14.03	6.23	NA	NA	NA	1.65	2.88	4.47	140	4	3	2
16	no	Bardigiano	2015	2	6	2021	56.38	5.24	92.06	5.99	106.91	NA	2.77	7.33	16.86	6.44	NA	NA	NA	1.78	3.31	3.95	143	2	3	2
25	no	Bardigiano	2003	1	18	2021	53.02	5.12	81.75	3.83	110.4	7.25	1.68	6.73	18.16	6.94	NA	NA	NA	1.38	2.74	3.99	NA	4	3	4
38	no	Bardigiano	2012	2	9	2021	53.9	2.79	85.81	6.06	109.66	1.8	2.5	7.31	17.19	8.04	NA	NA	NA	1.62	2.71	5.55	147	1	3	2
105	no	Bardigiano	2008	2	13	2021	39.33	NA	87.62	7.47	95.62	5.68	4.88	5.65	7.4	1.75	NA	NA	NA	4.07	3.01	3.75	142	1	1	2
110	no	Bardigiano	2017	1	4	2021	53.3	5.61	92.06	6.42	103.38	NA	2.48	8	17.26	6.375	NA	NA	NA	1.73	3.39	4.47	140.5	3	1	2
86	no	Bardigiano	2014	1	7	2021	53	3.47	98.46	5.9	103.75	NA	2.12	9.09	16.58	NA	NA	NA	NA	NA	NA	NA	NA	NA	NA	NA
96	pt	Bardigiano	2018	2	3	2021	50.59	2.98	87.15	5.41	83.09	3.41	3.45	9.39	13.2	NA	NA	NA	NA	NA	NA	NA	140	3	2	3
97	no	Bardigiano	2018	2	3	2021	52.94	4.33	90.71	3.72	82.58	5.65	4.86	8.41	13.39	NA	NA	NA	NA	NA	NA	NA	141	3	3	2
99	pt	Bardigiano	2018	2	3	2021	50.15	4.01	91.29	3.82	96.89	NA	2.41	10.13	16.24	NA	NA	NA	NA	NA	NA	NA	147	3	2	3
113	pt	Bardigiano	2018	2	3	2021	51.31	4.52	101.06	4.65	85	4.84	3.29	9.1	16.64	NA	NA	NA	NA	1.71	NA	NA	141.5	3	2	3
114	pt	Bardigiano	2018	2	3	2021	50.56	3.07	87.9	0.24	102	NA	3.11	9.55	15.74	NA	NA	NA	NA	NA	NA	NA	144	3	2	3
115	pt	Bardigiano	2018	2	3	2021	51.9	3.54	87.61	4.06	104.45	NA	2.99	9.61	16.93	NA	NA	NA	NA	NA	NA	NA	137	3	2	3
116	pt	Bardigiano	2018	2	3	2021	46.23	0.54	86.72	3.41	87.48	NA	2.22	8.54	13.61	NA	NA	NA	NA	NA	NA	NA	139	3	2	3
117	pt	Bardigiano	2018	2	3	2021	52.24	3.21	90.57	5.66	111.08	7.31	2.41	9.68	17.75	NA	NA	NA	NA	NA	NA	NA	137	3	2	3
43	pt	Bardigiano	2017	2	4	2021	55.75	4.74	97.11	6.85	109.7	1.56	3.59	5.95	16.88	NA	91.1	123.43	144.05	1.1	1.44	1.37	142	3	2	3
44	pt	Bardigiano	2018	2	3	2021	56.95	2.28	94.76	7.24	94.05	NA	1.97	6.84	15.37	NA	98.94	122.66	155.93	1.35	2.08	2.06	145	3	2	3
55	pt	Bardigiano	2017	2	4	2021	54.62	2.44	94.38	6.01	84.33	3.99	2.63	5.78	12.89	6.8	113.95	132.51	182.26	1.16	2.47	3.08	144	3	2	3
56	pt	Bardigiano	2018	2	3	2021	55.62	0.47	93.33	5.57	105	NA	3.33	7.45	17.18	NA	119.72	136.75	163.89	1.38	2.66	2.45	137	3	2	3
59	pt	Bardigiano	2018	2	3	2021	51.08	0.27	97.46	6.3	80.79	7.61	2.22	6.47	13.01	5.6	96.04	122.45	159.14	1.1	2.31	2.3	143.5	3	2	3
70	pt	Bardigiano	2018	2	3	2021	54.8	0.53	95.3	5.84	94.41	NA	3.3	5.6	14.48	NA	111.3	139.41	172.85	1.36	2.4	2.68	136.5	3	2	3
51	pt	Bardigiano	2018	2	3	2021	45.06	1.09	91.76	4.22	107.35	NA	6.46	7.1	17.83	7.283333333	108.53	132.44	164.57	1.85	3.39	5.08	147	3	2	3
52	pt	Bardigiano	2018	2	3	2021	45.17	0	99.03	5.01	90.69	NA	4.01	7.25	18.45	7.021111111	103.05	130.01	168.17	1.68	3.58	4.86	140	3	2	3
53	pt	Bardigiano	2018	2	3	2021	51.77	0	93.27	4.92	85.95	NA	4.85	7.43	16.69	NA	102.38	125.11	171.95	1.71	3.13	5.08	135	3	2	3
54	pt	Bardigiano	2018	2	3	2021	51.6	0.15	98.7	5.98	84.29	NA	4.97	7.14	17.08	NA	90.05	121.5	161.53	1.82	3.44	4.37	NA	3	2	3
71	pt	Bardigiano	2018	1	3	2021	55.09	2.16	94.32	4.02	95.69	NA	2.87	6.5	16.1	NA	112.73	137.67	175.06	1.78	3.41	4.64	NA	3	2	3
72	pt	Bardigiano	2018	2	3	2021	49.18	0	94.58	6.15	108.75	5.54	2.79	8.17	21.6	NA	102.43	129.81	168.39	1.7	3.27	4.42	NA	3	2	3
73	pt	Bardigiano	2018	2	3	2021	52.68	0.87	92.14	6.4	80.9	NA	2.8	7.37	15.46	NA	115	143.38	192.3	1.73	3.21	3.88	138	3	2	3
75	pt	Bardigiano	2018	1	3	2021	48.07	0	94.07	4.19	83.3	NA	3.07	8	16.68	NA	114.9	143.79	183.56	1.63	3.23	4.6	NA	3	2	3
137	pt	Murgese	2018	2	3	2021	53.11	1.69	88.63	6.42	104.3	7.49	2.5	8.46	17.26	7.29	95.82	126.56	147.88	1.68	3.45	3.96	162.5	3	NA	3
144	pt	Murgese		2	2021	2021	51.49	3.1	81.61	6.93	100.8	6.31	2.14	10.29	18.16	7.75	96.08	148.47	185.7	1.95	3.2	3.84	164	3	NA	3
145	pt	Murgese	2017	2	4	2021	50.44	5.62	84.94	5.85	101.36	7.38	4.1	7.59	16.49	7.96	86.14	117.63	141.64	1.86	3.42	4.78	158.5	3	NA	3
152	pt	Murgese	2017	2	4	2021	51.68	5.66	86.87	6.79	102.86	5.5	3.94	8.37	18.63	NA	98.52	139.83	165.6	1.88	3.64	4.4	162	3	NA	3
166	pt	Murgese	2018	2	3	2021	51.6	2.39	83.08	5.61	100.34	7.16	3.81	9.25	22.15	NA	84.16	114.91	138.17	1.78	3.48	4.42	160	3	NA	3
129	pt	Murgese	2018	1	3	2021	53.63	1.8	94.8	5.68	104.86	5.97	3.14	8.79	16.51	6.86	102.74	132.04	156.31	1.86	3.82	4.12	161	3	NA	3
134	pt	Murgese	2018	1	3	2021	52.96	4.04	87	6.19	103.07	8.11	2.57	10.15	17.63	7.17	97.63	151.47	108.73	NA	NA	NA	165.5	3	NA	3
159	pt	Murgese	2018	1	3	2021	53.77	4.69	86.09	6.52	98.11	7.67	3.32	9.15	19.1	6.466666667	81.79	114.34	128.05	1.7	3.66	4.65	166	3	NA	3
163	pt	Murgese	2018	1	3	2021	NA	NA	NA	NA	NA	NA	NA	NA	NA	8.1	NA	NA	NA	NA	NA	NA	166	3	NA	3
142	pt	Murgese	2017	2	4	2021	46.83	3.53	81.35	3.57	100.56	6.64	2.55	7.87	15.54	7.74	81.49	143.09	163.06	1.56	2.85	1.86	159	3	NA	3
155	pt	Murgese	2018	2	3	2021	45.17	1.65	NA	NA	NA	NA	2.83	NA	NA	NA	112.25	NA	NA	1.57	NA	NA	156.5	3	NA	3
157	pt	Murgese	2018	2	3	2021	48.38	1.39	83.91	5.37	101.5	NA	2.42	10.67	19.27	7.65	114.77	156.12	188.16	NA	NA	NA	155	3	NA	3
161	pt	Murgese	2018	2	3	2021	46.42	2.53	80.65	5.69	103.94	5.65	2.49	12.39	20.44	7.5	87.95	124.9	154.14	NA	NA	NA	158	3	NA	3
169	pt	Murgese	2017	2	4	2021	50.76	3.42	80.62	4.25	99.05	2.17	3.91	8.14	16.59	8.06	94.66	128.05	156.92	1.68	2.75	2.3	162	3	NA	3
122	pt	Murgese	2019	2	3	2022	53.01	5.32	89.96	6.55	104.33	3.97	2.5	8.25	19.04	5.86	75.97	115.48	140.87	NA	NA	NA	163	3	NA	3
132	pt	Murgese	2019	2	3	2022	52.12	4.64	87.28	7.4	104.84	5.89	3.48	8.79	22.33	7.06	90.67	124.8	168.45	NA	NA	NA	156.5	3	NA	3
138	pt	Murgese	2017	2	5	2022	52.2	2.63	83.62	6.59	104.29	6.29	3.02	9.34	18.46	7.33	86.72	127.57	158.86	NA	NA	NA	156	3	NA	3
150	pt	Murgese	2019	2	3	2022	54.36	4.9	95.62	5.94	106.69	3.54	2.33	7.52	17.26	5.1375	98.88	146.72	173.53	NA	NA	NA	154.5	3	NA	3
154	pt	Murgese	2019	2	3	2022	53.1	5	88.1	6.46	106.97	6.37	3.02	9.08	16.25	4.9625	77.87	118.09	171.31	NA	NA	NA	160	3	NA	3
125	pt	Murgese	2018	2	4	2022	49.11	4.82	85.38	6.98	102.33	5.58	3.71	10.59	21.38	6.39	71.24	116.07	143.38	NA	NA	NA	160	3	NA	3
131	pt	Murgese	2019	2	3	2022	52.46	3.13	86.41	5.43	103.35	5.91	2.99	11.38	18.27	7	94.33	123.17	160	NA	NA	NA	NA	3	NA	3
135	pt	Murgese	2019	2	3	2022	52.7	2.97	93.74	5.95	106.5	2.32	2.47	9.42	17.58	7.24	97.35	134.17	159.62	NA	NA	NA	162.5	3	NA	3
136	pt	Murgese	2019	2	3	2022	51.28	3.3	85.54	4.91	104.75	5.06	2.63	10.06	19.48	7.27	105.6	135.56	177.07	NA	NA	NA	153	3	NA	3
147	pt	Murgese	2019	1	3	2022	50.06	4.31	80.78	4.23	97.24	6.02	2.57	10.45	19.4	8.52	70.41	106.94	137.12	NA	NA	NA	163.5	3	NA	3
167	pt	Murgese	2019	1	3	2022	53.24	5.77	82.92	6.12	102.32	7.03	3.36	11.26	18.8	7.4	77.48	111.06	138.68	NA	NA	NA	162.5	3	NA	3
62	pt	Bardigiano	2019	1	3	2022	56.85	4.67	94.02	5.03	85.2	NA	2.18	6.57	13.23	NA	71.67	107.41	140.4	1.21	1.72	2.39	NA	3	2	3
63	pt	Bardigiano	2019	2	3	2022	54.17	0	93.54	5.36	110.23	1.24	2.99	6.16	15.94	8.7	97.98	129.91	173.04	1.66	1.44	2.18	145	3	2	3
64	pt	Bardigiano	2018	2	4	2022	53.85	3.05	87.52	5.55	82.64	3.44	2.61	6.77	13.07	7.45	93.34	127.25	177.65	1.28	1.62	2.78	144	3	2	3
65	pt	Bardigiano	2019	2	3	2022	52.75	0.12	97.22	5.82	96.75	NA	2.61	7.21	17.62	8.05	83.79	129.22	155.18	1.87	1.75	1.77	136.5	3	2	3
66	pt	Bardigiano	2019	2	3	2022	56.81	6.44	95.29	6.81	105.11	8.64	2.86	6.57	16.08	7.35	87.53	128.96	174.08	1.63	1.35	2.19	143	3	2	3
76	pt	Bardigiano	2018	1	4	2022	56.56	5.11	89.58	4.6	105.31	1.27	2.5	7.47	16.03	NA	102.02	132.3	152.94	1.23	1.2	2.61	NA	3	2	3
77	pt	Bardigiano	2019	2	3	2022	51.66	0	93.1	6.11	111.59	4.05	2.16	6.85	16.84	7.4	86.24	121.37	153.64	1.86	1.53	2.85	147	3	2	3
84	pt	Bardigiano	2019	2	3	2022	55.44	2.63	92.16	4.42	102.8	NA	2.59	6.78	13.68	8	97.59	126.68	161.32	1.31	1.48	1.7	145.5	3	2	3
61	pt	Bardigiano	2018	1	4	2022	51.46	2.9	109.33	6.52	89.45	0.1	3.22	6.85	11.89	NA	120.97	157.69	193.31	1.52	3.14	3.71	NA	3	2	3
74	pt	Bardigiano	2018	2	4	2022	46.23	0	103.53	5.68	87.82	0.5	2.02	7.21	13.58	6.5	100.16	137.52	190.88	1.62	3.06	1.49	140	3	2	3
78	pt	Bardigiano	2019	2	3	2022	50.31	0.78	102.86	5.65	82.67	7.87	3.07	7.77	14.15	7.1	120.63	134.68	186.53	1.71	3.18	4.2	141.5	3	2	3
79	pt	Bardigiano	2019	2	3	2022	52.12	6.56	106.25	5.32	94.38	1.59	2.99	6.64	13.82	7.1625	121.92	155.8	196.67	1.85	3.4	3.51	136	3	2	3
80	pt	Bardigiano	2019	2	3	2022	55.45	6.11	105.21	5.87	93.15	2.45	2.28	7.9	13.56	7.123484848	89.06	141.58	181.03	1.38	3.4	4.09	137	3	2	3
81	pt	Bardigiano	2019	2	3	2022	48.08	0.32	101.3	6.71	82.71	3.57	2.33	7.68	14.45	7.161111111	101.23	128.22	176.46	1.54	2.49	3.14	139.5	3	2	3
82	pt	Bardigiano	2019	2	3	2022	55.5	4.28	101.38	5.06	86.2	5.55	2.76	7.97	17.35	NA	95.92	125.98	179.66	1.45	3.63	3.27	143.5	3	2	3
83	pt	Bardigiano	2019	2	3	2022	51.31	5.33	104.11	7.06	103.52	NA	2.51	8.04	16.78	6.6	91.08	137.53	157.48	1.43	3.47	3.27	141	3	2	3
28	no	Bardigiano	2014	2	9	2023	54.92	4.68	97.18	5.93	93.97	NA	2.26	5.94	13.72	7.22	NA	NA	NA	1.61	3.14	3.56	NA	4	2	1
102	no	Bardigiano	2019	1	4	2023	53.47	4.57	87.48	5.79	106.38	NA	3.24	6.95	16.45	NA	NA	NA	NA	1.65	2.69	2.37	NA	3	1	3
111	no	Bardigiano	2017	2	6	2023	52.82	1.71	97.78	5.6	101.27	NA	3.4	6.54	15.13	NA	88.24	120.72	161	1.59	2.68	2.16	NA	3	1	3
112	no	Bardigiano	2017	2	6	2023	57.31	5.37	90.79	7.09	108.42	0.92	3.31	6.83	18.25	NA	34.4	NA	NA	1.97	2.94	3.71	144	3	1	3
118	no	Bardigiano	2018	1	5	2023	53.89	2.06	89.06	6.34	105.84	1.11	3.29	6.79	16.55	NA	97.86	NA	NA	1.6	2.41	2.84	146	3	1	3
119	no	Murgese	2000	1	23	2023	46.99	4.83	87.86	2.51	93.7	7.67	6.34	9.18	14.77	4.02	NA	NA	NA	NA	NA	NA	157	4	3	1
120	no	Murgese	2008	1	15	2023	44.33	0.98	86.07	5.69	102.15	NA	2.97	12.21	18.55	4.35	NA	NA	NA	NA	NA	NA	162	2	3	4
126	no	Murgese	2005	1	18	2023	45.21	1.48	78.32	5.55	100	NA	3.6	9.39	15.3	6.69	NA	NA	NA	NA	NA	NA	160	4	3	4
130	no	Murgese	2012	1	11	2023	43.7	4.57	85.15	3.48	100.96	7.23	2.19	7.29	16.26	6.97	NA	NA	NA	NA	NA	NA	165	4	3	2
133	no	Murgese	2017	1	6	2023	51.08	3.26	91.36	5.49	106.86	3.05	3.08	10.01	18.98	7.15	NA	NA	NA	NA	NA	NA	163	3	3	3
139	no	Murgese	2009	1	14	2023	46.62	4.89	83.6	5.9	101.1	5.26	3.25	10.82	19.16	7.4	NA	NA	NA	NA	NA	NA	163	3	3	3
140	no	Murgese	2011	2	12	2023	53.23	4.67	82.21	5.18	103.03	8.27	2.62	7.53	16.97	7.57	NA	NA	NA	1.68	3.25	4.69	165	4	3	2
146	no	Murgese	2014	1	9	2023	45.21	2.19	79.78	5.95	104.1	4.46	2.88	11.64	20.93	8.2	NA	NA	NA	NA	NA	NA	164	4	3	2
148	no	Murgese	2006	1	17	2023	46.81	2.99	79.28	3.92	103.08	3.42	3.13	11.57	22.31	8.7	NA	NA	NA	NA	NA	NA	173	4	4	4
